# Supplementary material for: Current state of electronic problems lists in primary care: a rapid scoping review
Source: Fam Pract. 2026 Jun 11;43(4):cmag036. doi: 10.1093/fampra/cmag036 (PMC13255725; doi:10.1093/fampra/cmag036)
Supplement: cmag036_Supplementary_Data [file cmag036_supplementary_data.zip]

Archive with 2 entries (2 files):
- PRISMA-ScR_Checklist_FamilyPractices.pdf
- Supplemental Files.pdf
